# Supplementary material for: How Well Do We Know VPDB—Part 2: Interlaboratory Assessment of Existing δ 13CVPDB Reference Materials
Source: Rapid Commun Mass Spectrom. 2025 Dec 4;40(4):e10171. doi: 10.1002/rcm.10171 (PMC12676516; doi:10.1002/rcm.10171)
Supplement: Supplementary file 2 — Data S2: Supporting information. [file RCM-40-e10171-s001.xlsx]

## Sheet: unscaled NBS19 and WS data
NOTE: Measurements of NBS19 (unscaled) and the working standard (WS) measurements within the same measurement sequences. These data are used to value assign the WS on the VPDB scale using NBS19. All measurements in this publication are traced to NBS19 via these measurements.
Sample Name	δ13C (VPDB)	δ13C propagated uncertainty	δ18O (VPDB)	δ18O propagated uncertainty
NBS19	1.891	0.015	-2.299	0.017
	1.925	0.011	-2.309	0.021
	1.888	0.013	-2.308	0.016
	1.89	0.012	-2.32	0.02
	1.888	0.013	-2.295	0.018
	1.878	0.014	-2.321	0.022
	1.891	0.012	-2.307	0.014
	1.883	0.014	-2.307	0.019
	1.881	0.013	-2.322	0.02
	1.88	0.012	-2.289	0.016
Average	1.89	0.004	-2.308	0.006
Cecily2019a	-4.099	0.017	-13.848	0.019
	-4.099	0.012	-13.848	0.017
	-4.101	0.015	-13.857	0.023
	-4.101	0.016	-13.857	0.019
	-4.107	0.014	-13.854	0.018
	-4.107	0.015	-13.854	0.023
	-4.1	0.014	-13.86	0.016
	-4.1	0.016	-13.86	0.017
	-4.097	0.014	-13.85	0.018
	-4.097	0.015	-13.85	0.02
	-4.109	0.014	-13.844	0.02
	-4.109	0.015	-13.844	0.018
	-4.105	0.014	-13.84	0.026
	-4.105	0.012	-13.84	0.022
	-4.11	0.015	-13.855	0.018
	-4.11	0.013	-13.855	0.023
	-4.11	0.014	-13.852	0.016
	-4.11	0.012	-13.852	0.019
	-4.114	0.013	-13.856	0.02
	-4.114	0.015	-13.856	0.019
Average	-4.105	0.003	-13.851	0.004

## Sheet: DI-IRMS measurements
NOTE: All DI-IRMS measurements done at the three laboratories (BGC, RUG and IAEA). Column A: material analyzed with laboratory name in parenthesis where the CO2 gas was produced. Columns B and C: isotope values on the VPDB scale. Column D and E: Fully propagated uncertainties as provided by the individual laboratories. RUG identified some measurement outliers as indicated by the blank spaces.
Sample Name	Isotope measurements		uncertainty
	δ13CVPDB [‰]	δ18OVPDB [‰]	δ13CVPDB [‰]	δ18OVPDB [‰]
BGC Measurements
NBS19 (BGC)	1.94527	-2.19442	0.0164476	0.0214447
NBS19 (BGC)	1.98112	-2.19624	0.0135758	0.0244074
NBS19 (BGC)	1.9511	-2.19816	0.0142296	0.0223486
NBS19 (BGC)	1.94504	-2.20416	0.0148193	0.0241916
NBS19 (BGC)	1.94006	-2.18834	0.0148841	0.0229721
NBS19 (BGC)	1.94164	-2.22075	0.0162155	0.0257603
NBS19 (BGC)	1.94688	-2.21367	0.0147871	0.0241428
NBS19 (BGC)	1.95155	-2.21094	0.0131405	0.0187971
NBS19 (BGC)	1.94809	-2.19591	0.0150588	0.023639
NBS19 (BGC)	1.94902	-2.17743	0.0154847	0.0213248
IAEA-603 (BGC)	2.46882	-2.3999	0.0206629	0.034893
IAEA-603 (BGC)	2.46669	-2.39471	0.018547	0.0344987
IAEA-603 (BGC)	2.46356	-2.43936	0.0189967	0.0329178
IAEA-603 (BGC)	2.44559	-2.388	0.0203856	0.0359574
IAEA-603 (BGC)	2.4562	-2.50776	0.0208957	0.0346156
IAEA-603 (BGC)	2.45834	-2.41963	0.0197323	0.0336841
IAEA-603 (BGC)	2.44443	-2.42234	0.0230514	0.0343986
IAEA-603 (BGC)	2.44211	-2.42881	0.021234	0.0323976
IAEA-603 (BGC)	2.4575	-2.38864	0.0134444	0.0254503
IAEA-603 (BGC)	2.47646	-2.35139	0.0147176	0.0253637
IAEA-603 (BGC)	2.46269	-2.3879	0.0140354	0.0237262
IAEA-603 (BGC)	2.46214	-2.39529	0.0134014	0.0216836
IAEA-603 (BGC)	2.45526	-2.38975	0.017759	0.0264008
IAEA-603 (BGC)	2.47368	-2.2957	0.0154831	0.020019
IAEA-603 (BGC)	2.47397	-2.38293	0.0167892	0.0240289
IAEA-603 (BGC)	2.45808	-2.3978	0.0173452	0.0255349
IAEA-603 (BGC)	2.46345	-2.40824	0.0161925	0.0220642
IAEA-603 (BGC)	2.46131	-2.42227	0.0143261	0.0191787
IAEA-603 (BGC)	2.45929	-2.38119	0.0136782	0.0231684
IAEA-603 (RUG)	2.48042	-2.55998	0.0195718	0.0343647
IAEA-603 (RUG)	2.46028	-2.47553	0.0184636	0.0355351
IAEA-603 (RUG)	2.46203	-2.38827	0.0196563	0.0355666
IAEA-603 (RUG)	2.47838	-2.51115	0.018944	0.0345705
IAEA-603 (RUG)	2.47065	-2.56092	0.0212094	0.0328121
IAEA-603 (RUG)	2.47593	-2.53381	0.0204833	0.0331233
IAEA-603 (RUG)	2.45926	-2.44347	0.0221765	0.0329556
IAEA-603 (RUG)	2.48752	-2.61778	0.0210648	0.0349825
IAEA-603 (RUG)	2.47253	-2.45524	0.0195639	0.0372187
MAR-J1 (BGC)	2.00004	-2.09372	0.0154754	0.0242955
MAR-J1 (BGC)	1.96096	-2.07416	0.0158225	0.0217257
MAR-J1 (BGC)	1.96158	-2.09179	0.0140198	0.0230033
MAR-J1 (BGC)	1.96178	-2.08976	0.0151554	0.0226366
MAR-J1 (BGC)	1.96052	-2.06889	0.0117322	0.0237802
MAR-J1 (BGC)	1.96268	-2.06159	0.0155612	0.0232141
MAR-J1 (RUG)	1.97513	-2.12878	0.0205405	0.0352173
MAR-J1 (RUG)	1.98273	-2.15771	0.0194772	0.0349367
MAR-J1 (RUG)	1.98335	-2.16698	0.0203997	0.0336424
MAR-J1 (RUG)	1.97162	-2.13374	0.0215296	0.0325701
MAR-J1 (RUG)	1.99541	-2.19606	0.0215393	0.0332309
MAR-J1 (RUG)	1.96938	-2.17572	0.0195291	0.0337211
MAR-J1 (RUG)	1.97612	-2.21791	0.0218879	0.0328317
IAEA-610 (BGC)	-9.11235	-18.9588	0.0168154	0.0279424
IAEA-610 (BGC)	-9.15267	-18.9067	0.0135064	0.02843
IAEA-610 (BGC)	-9.12204	-18.8262	0.0153966	0.0262378
IAEA-610 (BGC)	-9.1182	-18.8634	0.0140527	0.0254628
IAEA-610 (BGC)	-9.12381	-18.9714	0.0170908	0.0263116
IAEA-610 (BGC)	-9.12231	-18.9616	0.0122522	0.0226549
IAEA-610 (RUG)	-9.1119	-19.0132	0.0138057	0.024871
IAEA-610 (RUG)	-9.11045	-19.0115	0.0158946	0.0289787
IAEA-610 (RUG)	-9.10989	-19.0201	0.0164234	0.0279533
IAEA-611 (BGC)	-30.8232	-4.21498	0.0130296	0.0276335
IAEA-611 (BGC)	-30.8274	-4.19765	0.0154029	0.0306561
IAEA-611 (BGC)	-30.8293	-4.19005	0.0137657	0.0280033
IAEA-611 (BGC)	-30.8211	-4.22435	0.0127651	0.0246292
IAEA-611 (BGC)	-30.826	-4.19808	0.0136394	0.0331242
IAEA-611 (BGC)	-30.825	-4.22989	0.0178758	0.0282519
IAEA-611 (BGC)	-30.8148	-4.30063	0.0147874	0.0232742
IAEA-611 (RUG)	-30.8357	-4.40999	0.0124251	0.022798
IAEA-611 (RUG)	-30.8177	-4.4105	0.0157471	0.022163
IAEA-611 (RUG)	-30.8118	-4.46002	0.0176257	0.0248165
IAEA-611 (RUG)	-30.8194	-4.39594	0.0139101	0.0262158
IAEA-612 (BGC)	-36.7595	-12.0533	0.0138989	0.0232647
IAEA-612 (BGC)	-36.7502	-12.0974	0.0151991	0.0226952
IAEA-612 (BGC)	-36.756	-12.0827	0.0155904	0.0223347
IAEA-612 (BGC)	-36.7594	-12.0814	0.0177499	0.0237088
IAEA-612 (BGC)	-36.7566	-12.0005	0.0145989	0.0264507
IAEA-612 (BGC)	-36.7494	-11.9139	0.0150448	0.0254852
IAEA-612 (RUG)	-36.7561	-12.1345	0.0159482	0.0258355
IAEA-612 (RUG)	-36.7528	-12.2971	0.0173658	0.0252155
IAEA-612 (RUG)	-36.7532	-12.3004	0.0163373	0.026232
IAEA-612 (RUG)	-36.7434	-12.2293	0.017414	0.0229364
USGS44 (BGC)	-42.0741	-15.7245	0.0154939	0.0234621
USGS44 (BGC)	-42.0888	-15.7614	0.0170416	0.0279847
USGS44 (BGC)	-42.0936	-15.7605	0.0174713	0.0256006
USGS44 (BGC)	-42.0866	-15.764	0.0159068	0.0230131
USGS44 (BGC)	-42.0777	-15.7478	0.014822	0.0261166
USGS44 (BGC)	-42.089	-15.7805	0.0168645	0.0244172
USGS44 (BGC)	-42.0466	-15.6468	0.0171005	0.0254087
USGS44 (BGC)	-42.0727	-15.7577	0.0154087	0.0244321
USGS44 (BGC)	-42.0783	-15.774	0.0135938	0.0258727
USGS44 (BGC)	-42.0732	-15.7547	0.0157313	0.0258865
USGS44 (BGC)	-42.0704	-15.6609	0.015733	0.0275412
USGS44 (BGC)	-42.0736	-15.7138	0.0151836	0.0257654
USGS44 (RUG)	-42.083	-15.8013	0.015372	0.0277061
USGS44 (RUG)	-42.0776	-15.8417	0.0146942	0.0273569
USGS44 (RUG)	-42.1015	-15.8416	0.0203564	0.0393824
USGS44 (RUG)	-42.0974	-15.8747	0.015175	0.0276221
USGS44 (RUG)	-42.0912	-15.845	0.0175027	0.0255304
USGS44 (RUG)	-42.0881	-15.8741	0.015832	0.0266469
USGS44 (RUG)	-42.0935	-15.8903	0.01414	0.0236759
USGS44 (RUG)	-42.1022	-15.8978	0.0161741	0.0243215
NARCIS 1 (BGC)	-8.62413	-0.788155	0.0145997	0.0241852
NARCIS 1 (BGC)	-8.62326	-0.806446	0.0182465	0.0242256
NARCIS 1 (BGC)	-8.62225	-0.799069	0.0149218	0.0266612
NARCIS 1 (BGC)	-8.62903	-0.816845	0.015403	0.021036
NARCIS 2 (BGC)	1.88668	-2.73383	0.0206951	0.0329049
NARCIS 2 (BGC)	1.89142	-2.75913	0.0221396	0.0343399
NARCIS 2 (BGC)	1.89965	-2.69751	0.0147121	0.0232176
NARCIS 2 (BGC)	1.89501	-2.70745	0.01567	0.0207155
NARCIS 2 (BGC)	1.90317	-2.70618	0.0163806	0.0258793
NARCIS 2 (BGC)	1.90186	-2.697	0.0165479	0.0255904
NARCIS 2 (BGC)	1.89627	-2.70112	0.0168279	0.0216769
RM8562 (BGC)	-3.72592	-18.6607	0.0187222	0.0360824
RM8562 (BGC)	-3.7513	-18.6731	0.0164792	0.0275679
RM8562 (BGC)	-3.73714	-18.6381	0.0150437	0.025513
RM8562 (BGC)	-3.74639	-18.6853	0.0151857	0.0245266
RM8563 (BGC)	-41.5705	-33.8251	0.0150069	0.0349144
RM8563 (BGC)	-41.569	-33.8022	0.017984	0.0322751
RM8563 (BGC)	-41.5718	-33.8276	0.0187344	0.0352748
RM8564 (BGC)	-10.4701	-10.0858	0.0170218	0.0271399
RM8564 (BGC)	-10.4741	-10.1019	0.0185495	0.0234516
RM8564 (BGC)	-10.4725	-10.0834	0.0155081	0.0224817
RUG Measurements
NBS19 (RUG)	1.936	-2.24667	0.015	0.04
NBS19 (RUG)	1.931	-2.23067	0.015	0.04
NBS19 (RUG)	1.946	-2.26467	0.015	0.04
NBS19 (RUG)	1.944	-2.24667	0.015	0.04
NBS19 (RUG)	1.943	-2.27067	0.015	0.04
NBS19 (RUG)	1.949	-2.23267	0.015	0.04
NBS19 (RUG)	1.949	-2.17967	0.015	0.04
NBS19 (RUG)	1.955	-2.15967	0.015	0.04
NBS19 (RUG)	1.961	-2.14167	0.015	0.04
NBS19 (RUG)	1.958	-2.12567	0.015	0.04
NBS19 (RUG)	1.961	-2.16667	0.015	0.04
NBS19 (RUG)	1.967	-2.13467	0.015	0.04
NBS19 (BGC)	1.941	-2.11067	0.015	0.04
NBS19 (BGC)	1.964	-2.08667	0.015	0.04
NBS19 (BGC)	1.958	-2.08867	0.015	0.04
NBS19 (BGC)	1.958	-2.07867	0.015	0.04
NBS19 (BGC)	1.981	-1.97767	0.015	0.04
NBS19 (BGC)	1.973	-1.94467	0.015	0.04
NBS19 (BGC)	1.96	-2.07767	0.015	0.04
NBS19 (BGC)	1.956	-2.05367	0.015	0.04
NBS19 (BGC)	1.971	-2.04567	0.015	0.04
NBS19 (BGC)	1.979	-2.02867	0.015	0.04
NBS19 (BGC)	1.977	-2.05967	0.015	0.04
NBS19 (BGC)	1.974	-2.04267	0.015	0.04
NBS19 (BGC)	1.979	-2.04267	0.015	0.04
NBS19 (BGC)	1.977	-2.02667	0.015	0.04
NBS19 (BGC)	1.973	-2.02067	0.015	0.04
NBS19 (BGC)	1.975	-2.03167	0.015	0.04
NBS19 (BGC)		-2.03067		0.04
NBS19 (BGC)		-2.02367		0.04
IAEA-603 (RUG)	2.43599	-2.42466	0.015	0.04
IAEA-603 (RUG)	2.43599	-2.41666	0.015	0.04
IAEA-603 (RUG)	2.45398	-2.38467	0.015	0.04
IAEA-603 (RUG)	2.44799	-2.38667	0.015	0.04
IAEA-603 (RUG)	2.50098	-2.48466	0.015	0.04
IAEA-603 (RUG)	2.50498	-2.47766	0.015	0.04
IAEA-603 (RUG)	2.46398		0.015
IAEA-603 (RUG)	2.46598		0.015
IAEA-603 (RUG)	2.43599		0.015
IAEA-603 (RUG)	2.43499		0.015
IAEA-603 (BGC)	2.46098	-2.41166	0.015	0.04
IAEA-603 (BGC)	2.46998	-2.36567	0.015	0.04
IAEA-603 (BGC)	2.48298	-2.28667	0.015	0.04
IAEA-603 (BGC)	2.48498	-2.24667	0.015	0.04
IAEA-603 (BGC)	2.48198	-2.39266	0.015	0.04
IAEA-603 (BGC)	2.48398	-2.36467	0.015	0.04
IAEA-603 (BGC)	2.47198	-2.29167	0.015	0.04
IAEA-603 (BGC)	2.47298	-2.25667	0.015	0.04
IAEA-603 (BGC)	2.49398	-2.40866	0.015	0.04
IAEA-603 (BGC)	2.49198	-2.38667	0.015	0.04
IAEA-603 (BGC)	2.52098	-2.23967	0.015	0.04
IAEA-603 (BGC)	2.51398	-2.21867	0.015	0.04
IAEA-603 (BGC)	2.51098	-2.16967	0.015	0.04
IAEA-603 (BGC)	2.45998	-2.08367	0.015	0.04
IAEA-603 (BGC)	2.47098	-2.08267	0.015	0.04
IAEA-603 (BGC)	2.50298	-2.29867	0.015	0.04
IAEA-603 (BGC)	2.50398	-2.28867	0.015	0.04
IAEA-603 (BGC)	2.47698	-2.19667	0.015	0.04
IAEA-603 (BGC)	2.47798	-2.19167	0.015	0.04
IAEA-603 (BGC)		-2.23467		0.04
IAEA-603 (BGC)		-2.23267		0.04
IAEA Measurements
IAEA-603 (IAEA)	2.45683	-2.42065	0.00683946	0.0484793
IAEA-603 (IAEA)	2.46672	-2.40933	0.00607128	0.0483278
IAEA-603 (IAEA)	2.45468	-2.35328	0.00816231	0.0489037
IAEA-603 (IAEA)	2.45291	-2.38229	0.00711291	0.0483691
IAEA-603 (IAEA)	2.46077	-2.45967	0.00711307	0.0484793
IAEA-603 (IAEA)	2.46044	-2.33596	0.00946172	0.0487398
IAEA-603 (IAEA)	2.46512	-2.39499	0.00607124	0.0485857
IAEA-603 (IAEA)	2.46474	-2.38465	0.00970077	0.0485617
IAEA-603 (IAEA)	2.46587	-2.42467	0.012162	0.0489412
IAEA-603 (IAEA)	2.45	-2.38996	0.00587907	0.0495537
IAEA-603 (IAEA)	2.45088	-2.48066	0.00625636	0.0484484
IAEA-603 (IAEA)	2.44083	-2.46863	0.0102734	0.0482312
IAEA-603 (IAEA)	2.45086	-2.43231	0.00631712	0.0492095
IAEA-603 (IAEA)	2.44547	-2.33526	0.00678317	0.0484724
IAEA-603 (IAEA)	2.46288	-2.33463	0.00857302	0.0494291
IAEA-603 (IAEA)	2.46099	-2.29327	0.00607122	0.0486165
IAEA-603 (IAEA)	2.44739	-2.37728	0.0098177	0.0489956
IAEA-603 (IAEA)	2.44522	-2.3666	0.00747885	0.0492772
IAEA-603 (IAEA)	2.44281	-2.32091	0.00694984	0.0512793
IAEA-603 (IAEA)	2.44907	-2.36494	0.00568099	0.0481827
IAEA-603 (IAEA)	2.44791	-2.35294	0.00708591	0.0486371
IAEA-603 (IAEA)	2.43597	-2.36658	0.00587858	0.0492162
IAEA-603 (IAEA)	2.43028	-2.40492	0.00625573	0.0488321
IAEA-603 (IAEA)	2.44375	-2.43229	0.00568069	0.0483071
IAEA-603 (IAEA)	2.46682	-2.3163	0.00594436	0.0493312
IAEA-603 (IAEA)	2.46197	-2.36764	0.00909148	0.0486646
IAEA-603 (IAEA)	2.46286	-2.3533	0.00708638	0.0486988
IAEA-603 (IAEA)	2.46593	-2.36898	0.00758082	0.0481827
IAEA-603 (IAEA)	2.46445	-2.32896	0.0067838	0.0484104
IAEA-603 (IAEA)	2.46986	-2.32164	0.00661307	0.0497517
IAEA-603 (IAEA)	2.46177	-2.35263	0.0126541	0.049267
IAEA-603 (IAEA)	2.46656	-2.29962	0.00625715	0.0488081
IAEA-603 (IAEA)	2.47514	-2.28163	0.00747983	0.0487466
IAEA-603 (IAEA)	2.47053	-2.32998	0.00777976	0.0497551
IAEA-603 (IAEA)	2.47771	-2.42736	0.00578189	0.0486372
IAEA-603 (IAEA)	2.46823	-2.35431	0.00649652	0.0489037
IAEA-603 (IAEA)	2.47371	-2.30064	0.00874958	0.0486645
IAEA-603 (IAEA)	2.45495	-2.2936	0.00625675	0.0485308
IAEA-603 (IAEA)	2.45442	-2.3176	0.00719306	0.0481896
IAEA-603 (IAEA)	2.47012	-2.33798	0.00773053	0.0504437
IAEA-603 (IAEA)	2.47545	-2.357	0.00758112	0.048493
IAEA-603 (IAEA)	2.45623	-2.39497	0.0058793	0.0485033
IAEA-603 (IAEA)	2.46434	-2.38365	0.00695045	0.048376
IAEA-603 (IAEA)	2.47711	-2.32532	0.00946212	0.0483898
IAEA-603 (IAEA)	2.47047	-2.27095	0.00874953	0.0490058
IAEA-603 (IAEA)	2.46472	-2.29795	0.00643746	0.048493
IAEA-603 (IAEA)	2.45884	-2.30261	0.00799716	0.0490941
IAEA-603 (IAEA)	2.46572	-2.38232	0.00896474	0.0494123
IAEA-603 (IAEA)	2.44908	-2.34627	0.00750446	0.0482863
IAEA-603 (IAEA)	2.44752	-2.33293	0.00568098	0.0482863
IAEA-603 (IAEA)	2.46268	-2.32929	0.00742821	0.0487808
IAEA-603 (IAEA)	2.46605	-2.3243	0.00683988	0.048307
IAEA-603 (IAEA)	2.46173	-2.38031	0.00792526	0.0482864
IAEA-603 (IAEA)	2.45661	-2.42432	0.0118278	0.0483381
IAEA-603 (IAEA)	2.47908	-2.359	0.00799767	0.0484724
IAEA-603 (IAEA)	2.46947	-2.29196	0.00816278	0.048307
IAEA-603 (IAEA)	2.4644	-2.30862	0.00574845	0.0484483
IAEA-603 (IAEA)	2.45953	-2.39764	0.00719313	0.0492772
IAEA-603 (IAEA)	2.47499	-2.35433	0.00711363	0.048873
IAEA-603 (IAEA)	2.47092	-2.32131	0.00830186	0.0483898
IAEA-603 (IAEA)	2.45815	-2.31261	0.00732462	0.0482518
IAEA-603 (IAEA)	2.45614	-2.34462	0.00594392	0.0487877
IAEA-603 (IAEA)	2.47275	-2.30364	0.00675591	0.0483553
IAEA-603 (IAEA)	2.47477	-2.30998	0.00616527	0.0485342
IAEA-603 (IAEA)	2.4598	-2.34763	0.00750477	0.0488491
IAEA-603 (IAEA)	2.45827	-2.32561	0.00578129	0.0484483
IAEA-610 (IAEA)	-9.10833	-18.7961	0.00719398	0.0492186
IAEA-610 (IAEA)	-9.1032	-18.8094	0.00799773	0.0484405
IAEA-610 (IAEA)	-9.10719	-18.8074	0.00711394	0.0492999
IAEA-610 (IAEA)	-9.11283	-18.7994	0.00652658	0.0485229
IAEA-611 (IAEA)	-30.7918	-4.2273	0.00964972	0.0496371
IAEA-611 (IAEA)	-30.8042	-4.24762	0.0112573	0.0494622
IAEA-611 (IAEA)	-30.8036	-4.25362	0.00781571	0.0493002
IAEA-611 (IAEA)	-30.8139	-4.19658	0.00924804	0.0482027
IAEA-611 (IAEA)	-30.8149	-4.22625	0.0125106	0.0488246
IAEA-611 (IAEA)	-30.8106	-4.19825	0.00819765	0.048845
IAEA-612 (IAEA)	-36.7155	-12.0418	0.0104118	0.0487204
IAEA-612 (IAEA)	-36.728	-12.0902	0.0125871	0.0485357
IAEA-612 (IAEA)	-36.7201	-12.0542	0.0110525	0.0486281
IAEA-612 (IAEA)	-36.7317	-12.0858	0.0106315	0.0482982
IAEA-612 (IAEA)	-36.7325	-12.0632	0.00854155	0.0482255
IAEA-612 (IAEA)	-36.7176	-12.0722	0.0092475	0.0487104
USGS44 (IAEA)	-42.064	-15.6245	0.0115903	0.0484863
USGS44 (IAEA)	-42.0607	-15.6265	0.00982571	0.0486921
USGS44 (IAEA)	-42.0631	-15.6005	0.0100373	0.0503279
USGS44 (IAEA)	-42.0664	-15.6552	0.010807	0.0486924
USGS44 (IAEA)	-42.0636	-15.6339	0.0102817	0.0483073
USGS44 (IAEA)	-42.0648	-15.6108	0.0108594	0.048493
RM 8562 (IAEA)	-3.76523	-18.448	0.00701924	0.0483324
RM 8562 (IAEA)	-3.76915	-18.4384	0.00949235	0.0487443
RM 8563 (IAEA)	-41.5665	-33.5895	0.0105079	0.0486526
RM 8563 (IAEA)	-41.5751	-33.5685	0.00961779	0.0508235

## Sheet: EA-IRMS measurements from BGC
NOTE: All EA-IRMS measurements done at BGC. Column A: material analysed, including in-house standards Ali-j3, caf-j3, MAR-j1 and OMC-j1. Columns B : isotope values on the VPDB scale (scaled to NBS19 (1.95 ‰) and USGS44 (-42.07 ‰); scaling standards are highlighted. Column C: Fully propagated uncertainties of the average measurements.
Sample Name	Isotope measurements	uncertainty	number of measurements
	δ13CVPDB [‰]
Ali-J3	-29.9017	0.0534154	174
BEET-1	-25.9401	0.0375425	12
Caf-J3	-40.2628	0.0744837	32
FRUT-1	-10.9875	0.0494605	14
GALT-1	-21.322	0.0478284	11
IAEA-600	-27.6407	0.0206076	8
IAEA-601	-28.6847	0.0344173	8
IAEA-603	2.4679	0.0605438	13
IAEA-610	-9.13435	0.0589402	22
IAEA-611	-30.8189	0.0727797	31
IAEA-612	-36.75	0.0548785	66
IAEA-CH6	-10.4752	0.0675806	22
IAEA-CH7	-32.0449	0.0365386	7
IAEA-CO1	2.42774	0.0552587	12
IAEA-CO8	-5.8611	0.065111	10
IAEA-CO-9	-47.2956	0.111595	8
MAR-J1	1.98737	0.0596339	21
NBS19	1.95	0.0746252	62
NBS22	-29.9128	0.0501479	25
OMC-j1	-4.33598	0.0492668	9
USGS40	-26.262	0.0239659	6
USGS44	-42.07	0.0578445	21
